# Supplementary material for: Niche space of corals along the Florida reef tract
Source: PLoS One. 2020 Apr 7;15(4):e0231104. doi: 10.1371/journal.pone.0231104 (PMC7138326; doi:10.1371/journal.pone.0231104)
Supplement: S5 File — (ZIP) [file pone.0231104.s005.zip]

Archive with 24 entries (23 files):
- kmz/
- kmz/Acropora cervicornis.kmz
- kmz/Agaricia agaricites.kmz
- kmz/Colpophyllia natans.kmz
- kmz/Dichocoenia stokesi.kmz
- kmz/Diploria labyrinthiformis.kmz
- kmz/Eusmilia fastigiata.kmz
- kmz/Madracis decactis.kmz
- kmz/Meandrina meandrites.kmz
- kmz/Millepora alcicornis.kmz
- kmz/Montastaea cavernosa.kmz
- kmz/Mycetophyllia sp.kmz
- kmz/Orbicella faveolata.kmz
- kmz/Orbicella franksi.kmz
- kmz/Porites astreoides.kmz
- kmz/Porites divaricata.kmz
- kmz/Porites furcata.kmz
- kmz/Porites porites.kmz
- kmz/Pseudodiplora strigosa.kmz
- kmz/Pseudodiploria clivosa.kmz
- kmz/Siderastrea radians.kmz
- kmz/Siderastrea siderea.kmz
- kmz/Solenastrea bournoni.kmz
- kmz/Stephanocoenia intersepta.kmz
